# Supplementary material for: Organisation of diagnosis and treatment of idiopathic pulmonary fibrosis and other interstitial lung diseases in the Nordic countries
Source: Eur Clin Respir J. 2015 Jul 1;2:10.3402/ecrj.v2.28348. doi: 10.3402/ecrj.v2.28348 (PMC4629764; doi:10.3402/ecrj.v2.28348)
Supplement: Organisation of diagnosis and treatment of idiopathic pulmonary fibrosis and other interstitial lung diseases in the Nordic countries [file ECRJ-2-28348-s001.zip]

Archive with 2 entries (2 files):
- Appendix 1.doc
- Appendix 2.doc
